# Supplementary material for: Hedgehogs, Squirrels, and Blackbirds as Sentinel Hosts for Active Surveillance of Borrelia miyamotoi and Borrelia burgdorferi Complex in Urban and Rural Environments
Source: Microorganisms. 2020 Nov 30;8(12):1908. doi: 10.3390/microorganisms8121908 (PMC7760222; doi:10.3390/microorganisms8121908)
Supplement: Supplementary file 1 [file microorganisms-08-01908-s001.zip]

Archive with 9 entries (8 files):
- Supplementary data manuscript FINAL/
- Supplementary data manuscript FINAL/Table S1 Grade of autolysis.pdf
- Supplementary data manuscript FINAL/Table S2 PCR primers and protocols.pdf
- Supplementary data manuscript FINAL/Table S3 Samples database.pdf
- Supplementary data manuscript FINAL/Table S4 Borrelia burgdorferi s.l.-positive animals database.pdf
- Supplementary data manuscript FINAL/Table S5 Erinaceus europaeus – combinations of Borrelia burgdorferi s.l. genospecies found in co-infected animals.pdf
- Supplementary data manuscript FINAL/Table S6 Erinaceus roumanicus – combinations of Borrelia burgdorferi s.l. genospecies found in co-infected animals.pdf
- Supplementary data manuscript FINAL/Table S7 Sciurus vulgaris – combinations of Borrelia burgdorferi s.l. genospecies found in co-infected animals.pdf
- Supplementary data manuscript FINAL/Table S8 Turdus merula – combinations of Borrelia burgdorferi s.l. genospecies found in co-infected animals.pdf
